# Supplementary material for: A Novel Preclinical Murine Model to Monitor Inflammatory Breast Cancer Tumor Growth and Lymphovascular Invasion
Source: Cancers (Basel). 2023 Apr 12;15(8):2261. doi: 10.3390/cancers15082261 (PMC10137020; doi:10.3390/cancers15082261)
Supplement: Supplementary file 1 [file cancers-15-02261-s001.zip]

Archive with 1 entries (1 files):
- cancers-2234965-supplementary.pdf
